# Supplementary material for: Risk factors associated with non-vaccination in Gambian children: a population-based cohort study
Source: Trans R Soc Trop Med Hyg. 2022 Jun 13;116(11):1063–70. doi: 10.1093/trstmh/trac051 (PMC9623738; doi:10.1093/trstmh/trac051)
Supplement: trac051_Supplemental_File [file trac051_supplemental_file.zip]

Archive with 6 entries (6 files):
- Figure_A1_Supplementary_data.docx
- Figure_A2_Supplementary_data.docx
- supplementary_content_TRSTMH_rev.docx
- Table_A1_Supplementary_data.docx
- Table_A2_Supplementary_data.docx
- Table_A3_Supplementary_data.docx
